# Supplementary material for: Hormone Receptor Positive/HER2 Negative Breast Carcinoma: Association of PIK3CA Mutational Status with PD-L1 and Tumor Cell Microenvironment and Their Prognostic Significance
Source: Int J Mol Sci. 2025 Sep 28;26(19):9489. doi: 10.3390/ijms26199489 (PMC12524508; doi:10.3390/ijms26199489)
Supplement: Supplementary file 1 [file ijms-26-09489-s001.zip]

Archive with 1 entries (1 files):
- ijms-3856829-supplementary.pdf
